# Supplementary material for: Interleukin-4 and -13 Gene Expression Profiles in Immune-Related Bullous Pemphigoid Indicate Efficacy of IL-4/IL-13 Inhibitors
Source: Cancers (Basel). 2025 May 31;17(11):1845. doi: 10.3390/cancers17111845 (PMC12153709; doi:10.3390/cancers17111845)
Supplement: Supplementary file 1 [file cancers-17-01845-s001.zip]

Archive with 1 entries (1 files):
- cancers-3675318-supplementary.pdf
